# Supplementary material for: Use of machine learning for behavioral distinction of autism and ADHD
Source: Transl Psychiatry. 2016 Feb 9;6(2):e732–. doi: 10.1038/tp.2015.221 (PMC4872425; doi:10.1038/tp.2015.221)
Supplement: Supplementary Table 1 [file tp2015221x1.xls]

## Sheet: Sheet1
Item	Response to Item										Chi-Sq	Corrected p-value	Mutual Information Average Rank
	Not True		Sometimes True		Often True		Almost Always True		NA
	ADHD	ASD	ADHD	ASD	ADHD	ASD	ADHD	ASD	ADHD	ASD
q01_fidgety	75	480	50	941	18	798	7	574	0	5	113.58	2.51e-16	53.5
q02_expressions_match	135	1317	13	990	1	386	1	105	0	0	105.6	2.51e-16	48.6
q03_self_confident	6	725	24	1226	63	607	57	232	0	8	207.01	2.51e-16	36.3
q04_under_stress	109	360	28	756	4	869	8	806	1	7	392.382	2.51e-16	13
q05_recognize_take_advantage	63	209	66	508	18	816	3	1257	0	8	308.223	2.51e-16	17.8
q06_rather_alone	105	441	36	1105	8	712	1	540	0	0	285.478	2.51e-16	25.2
q07_aware_others	19	929	30	1429	54	342	47	95	0	3	336.734	2.51e-16	27.8
q08_behaves_strange	109	307	35	1186	3	904	3	398	0	3	454.197	2.51e-16	8.7
q09_clings_dependent	115	1108	30	1008	4	465	1	217	0	0	84.63	2.51e-16	56.3
q10_things_literally	100	315	39	769	7	935	4	766	0	13	379.119	2.51e-16	14.4
q11_self_confidence	9	508	28	1158	57	808	56	310	0	14	112.828	2.51e-16	55.1
q12_communicate_feelings	5	552	20	1373	45	661	80	210	0	2	364.866	2.51e-16	22.3
q13_turn_taking	105	286	31	775	10	821	4	915	0	1	453.173	2.51e-16	8.8
q14_well_coordinated	97	804	38	918	10	659	5	415	0	2	93.6352	2.51e-16	55.5
q15_meaning_tone	11	358	8	1282	41	804	90	353	0	1	269.444	2.51e-16	27.3
q16_eye_contact	121	341	23	967	5	842	1	643	0	5	508.793	2.51e-16	5.1
q17_recognizes_unfair	8	790	13	1062	38	632	91	310	0	4	318.495	2.51e-16	24.2
q18_making_friends	108	368	31	696	8	723	3	1006	0	5	377.859	2.51e-16	12.7
q19_frustrated_conversation	76	325	60	927	13	877	1	654	0	15	217.849	2.51e-16	32.7
q20_sensory_interests	134	748	10	716	2	630	4	701	0	3	266.551	2.51e-16	20
q21_imitate_others	3	227	5	990	41	950	101	627	0	4	168.136	2.51e-16	39.2
q22_plays_appropriately	5	858	6	1259	35	498	104	181	0	2	676.044	2.51e-16	3
q23_join_activities	106	312	32	772	8	795	4	916	0	3	426.381	2.51e-16	10.2
q24_changes_routine	111	326	32	695	5	869	2	907	0	1	455.43	2.51e-16	2
q25_same_wavelength	65	203	44	464	26	858	14	1266	1	7	269.007	2.51e-16	31.9
q26_comforts_others	5	709	24	1122	43	563	77	403	1	1	175.032	2.51e-16	40.8
q27_avoids_social	103	631	32	911	9	630	6	623	0	3	167.223	2.51e-16	43
q28_same_thing	104	383	27	567	13	896	6	944	0	8	330.615	2.51e-16	20.6
q29_regarded_odd	106	256	34	804	6	858	4	873	0	7	512.948	2.51e-16	5.9
q30_upset	97	310	38	916	11	846	4	720	0	6	354.378	2.51e-16	20.5
q31_mind_something	75	288	53	700	13	981	9	821	0	8	244.558	2.51e-16	31.9
q32_hygiene	7	385	22	828	50	844	71	737	0	4	43.1605	2.43e-09	61.6
q33_socially_awkward	97	276	42	823	8	925	3	761	0	13	405.787	2.51e-16	12.7
q34_avoids_people	133	1362	14	920	1	367	2	141	0	8	91.2811	2.51e-16	52.2
q35_normal_conversations	115	205	28	635	3	778	4	1171	0	9	720.174	2.51e-16	1
q36_relating_adults	119	764	23	1023	6	593	2	409	0	9	184.942	2.51e-16	37
q37_relating_peers	106	182	32	692	9	945	3	971	0	8	678.875	2.51e-16	4
q38_mood_others	12	735	32	1354	43	534	63	171	0	4	278.253	2.51e-16	35.4
q39_narrow_interests	117	433	20	737	9	792	4	829	0	7	369.56	2.51e-16	14.7
q40_imaginative	5	882	10	907	39	591	96	407	0	11	272.629	2.51e-16	25.4
q41_wanders_aimlessly	97	1007	40	991	8	488	5	305	0	7	54.4145	1.01e-11	59.8
q42_sensitive_sounds	111	430	22	751	13	797	4	814	0	6	330.28	2.51e-16	20.1
q43_separates_caregivers	18	246	15	605	26	842	91	1100	0	5	34.6636	1.49e-07	63.6
q44_events_related	112	312	27	786	6	831	5	861	0	8	472.979	2.51e-16	7.5
q45_attention_others	4	458	22	1537	46	604	78	189	0	10	386.57	2.51e-16	19.4
q46_overly_serious	121	1410	23	814	4	396	2	172	0	6	53.9447	1.25e-11	59.2
q47_laughs_inappropriately	85	584	50	1130	10	748	5	331	0	5	113.28	2.51e-16	53.4
q48_humor	0	604	13	1077	27	737	110	371	0	9	384.232	2.51e-16	12.3
q49_few_tasks	94	491	34	994	13	799	7	503	2	11	189.419	2.51e-16	40.8
q50_repetitive_behavior	137	1005	10	677	2	492	1	618	0	6	184.818	2.51e-16	29.9
q51_questions_directly	98	575	41	879	9	691	2	637	0	16	176.045	2.51e-16	38
q52_too_loud	31	1443	45	888	32	309	42	148	0	10	153.797	2.51e-16	51.3
q53_unusual_tone	139	1383	9	655	1	444	1	295	0	21	105.614	2.51e-16	46.4
q54_people_objects	143	1609	5	784	0	293	2	103	0	9	84.3625	2.51e-16	50.4
q55_knows_too_close	18	1464	24	804	51	334	57	189	0	7	273.275	2.51e-16	29.4
q56_walks_between	68	411	60	860	19	872	3	651	0	4	131.17	2.51e-16	47.3
q57_teased	98	1169	40	946	7	446	4	220	1	17	37.402	3.96e-08	62.1
q58_concentrates_parts	107	633	27	830	10	783	6	527	0	25	181.135	2.51e-16	39.9
q59_overly_suspicious	124	2218	18	385	7	116	1	64	0	15	2.3025	0.512	65
q60_emotionally_distant	124	1371	19	903	4	349	3	170	0	5	64.6793	6.58e-14	58
q61_inflexible	83	466	51	934	11	828	5	557	0	13	159.015	2.51e-16	44.2
q62_illogical_reasons	100	1215	35	864	13	457	2	231	0	31	33.4272	2.66e-07	62.7
q63_touchs_unusual	144	1255	6	694	0	508	0	335	0	6	149.332	2.51e-16	33.7
q64_tense_social	110	799	30	1034	9	595	1	362	0	8	137.161	2.51e-16	45.5
q65_stares_space	106	716	30	1067	9	678	5	332	0	5	145.467	2.51e-16	46.8
